# Supplementary material for: Deep Question Answering for protein annotation
Source: Database (Oxford). 2015 Sep 16;2015:bav081. doi: 10.1093/database/bav081 (PMC4572360; doi:10.1093/database/bav081)
Supplement: Supplementary Data [file supp_bav081_suppl_data.zip]

Archive with 2 entries (2 files):
- questions.txt
- treceval_qrels.txt
