# Supplementary material for: Deep Question Answering for protein annotation
Source: Database (Oxford). 2015 Sep 16;2015:bav081. doi: 10.1093/database/bav081 (PMC4572360; doi:10.1093/database/bav081)
Supplement: Supplementary Data [file supp_bav081_suppl_data.zip › questions.txt]

Question 300 : What molecular functions are affected by bufalin ?
Question 301 : What molecular functions are affected by acacetin ?
Question 302 : What molecular functions are affected by Ruthenium ?
Question 303 : What molecular functions are affected by Cladribine ?
Question 304 : What molecular functions are affected by Flavonols ?
Question 305 : What molecular functions are affected by bufuralol ?
Question 306 : What molecular functions are affected by Bromine ?
Question 307 : What molecular functions are affected by Aminophenols ?
Question 308 : What molecular functions are affected by Proteoglycans ?
Question 309 : What molecular functions are affected by Silicic Acid ?
Question 310 : What molecular functions are affected by Leucomycins ?
Question 311 : What molecular functions are affected by isoborneol ?
Question 312 : What molecular functions are affected by plaunotol ?
Question 313 : What molecular functions are affected by Pyruvates ?
Question 314 : What molecular functions are affected by Calcitriol ?
Question 315 : What molecular functions are affected by Ryanodine ?
Question 316 : What molecular functions are affected by Wasp Venoms ?
Question 317 : What molecular functions are affected by letrozole ?
Question 318 : What molecular functions are affected by etizolam ?
Question 319 : What molecular functions are affected by Itraconazole ?
Question 320 : What molecular functions are affected by nafadotride ?
Question 321 : What molecular functions are affected by tylophorine ?
Question 322 : What molecular functions are affected by lipoamide ?
Question 323 : What molecular functions are affected by Acrylamide ?
Question 324 : What molecular functions are affected by Flunitrazepam ?
Question 325 : What molecular functions are affected by Nitriles ?
Question 326 : What molecular functions are affected by bicalutamide ?
Question 327 : What molecular functions are affected by kenpaullone ?
Question 328 : What molecular functions are affected by ioxynil ?
Question 329 : What molecular functions are affected by Succinic Acid ?
Question 330 : What molecular functions are affected by Pyrethrins ?
Question 331 : What molecular functions are affected by Acetazolamide ?
Question 332 : What molecular functions are affected by Alloys ?
Question 333 : What molecular functions are affected by Nitrates ?
Question 334 : What molecular functions are affected by Aldicarb ?
Question 335 : What molecular functions are affected by Nortriptyline ?
Question 336 : What molecular functions are affected by Cholestenones ?
Question 337 : What molecular functions are affected by Indomethacin ?
Question 338 : What molecular functions are affected by halofuginone ?
Question 339 : What molecular functions are affected by Androstanols ?
Question 340 : What molecular functions are affected by Lipopeptides ?
Question 341 : What molecular functions are affected by Sulfides ?
Question 342 : What molecular functions are affected by Azides ?
Question 343 : What molecular functions are affected by pifithrin ?
Question 344 : What molecular functions are affected by morin ?
Question 345 : What molecular functions are affected by alliin ?
Question 346 : What molecular functions are affected by pifithrin ?
Question 347 : What molecular functions are affected by Resorcinols ?
Question 348 : What molecular functions are affected by zinc chloride ?
Question 349 : What molecular functions are affected by Riluzole ?
Question 400 : What cellular component is the location of AGPS ?
Question 401 : What cellular component is the location of TK2 ?
Question 402 : What cellular component is the location of HAX1 ?
Question 403 : What cellular component is the location of AIP ?
Question 404 : What cellular component is the location of ARVCF ?
Question 405 : What cellular component is the location of AP3B1 ?
Question 406 : What cellular component is the location of NDUFS8 ?
Question 407 : What cellular component is the location of AGRP ?
Question 408 : What cellular component is the location of MEN1 ?
Question 409 : What cellular component is the location of RFXAP ?
Question 410 : What cellular component is the location of TULP1 ?
Question 411 : What cellular component is the location of TNFRSF11B ?
Question 412 : What cellular component is the location of CACNB4 ?
Question 413 : What cellular component is the location of IGF2BP3 ?
Question 414 : What cellular component is the location of MANBA ?
Question 415 : What cellular component is the location of USP9Y ?
Question 416 : What cellular component is the location of BCL9 ?
Question 417 : What cellular component is the location of KRIT1 ?
Question 418 : What cellular component is the location of CACNA1A ?
Question 419 : What cellular component is the location of EBAG9 ?
Question 420 : What cellular component is the location of PEX12 ?
Question 421 : What cellular component is the location of PEX7 ?
Question 422 : What cellular component is the location of MAN2B1 ?
Question 423 : What cellular component is the location of WNT7A ?
Question 424 : What cellular component is the location of SDHD ?
Question 425 : What cellular component is the location of SOCS3 ?
Question 426 : What cellular component is the location of TRAPPC2 ?
Question 427 : What cellular component is the location of RFXANK ?
Question 428 : What cellular component is the location of TOR1A ?
Question 429 : What cellular component is the location of STX16 ?
Question 430 : What cellular component is the location of TNFRSF10B ?
Question 431 : What cellular component is the location of TPP1 ?
Question 432 : What cellular component is the location of CPLX1 ?
Question 433 : What cellular component is the location of PHYH ?
Question 434 : What cellular component is the location of TNFRSF13B ?
Question 435 : What cellular component is the location of IRF6 ?
Question 436 : What cellular component is the location of KLF11 ?
Question 437 : What cellular component is the location of FSCN2 ?
Question 438 : What cellular component is the location of CASQ2 ?
Question 439 : What cellular component is the location of SPTBN2 ?
Question 440 : What cellular component is the location of PER2 ?
Question 441 : What cellular component is the location of CEP290 ?
Question 442 : What cellular component is the location of NPC1 ?
Question 443 : What cellular component is the location of AGPAT2 ?
Question 444 : What cellular component is the location of MUSK ?
Question 445 : What cellular component is the location of TRIM24 ?
Question 446 : What cellular component is the location of AXIN1 ?
Question 447 : What cellular component is the location of GNPAT ?
Question 448 : What cellular component is the location of MATN3 ?
Question 449 : What cellular component is the location of NPHP1 ?
