# Supplementary material for: Deep Question Answering for protein annotation
Source: Database (Oxford). 2015 Sep 16;2015:bav081. doi: 10.1093/database/bav081 (PMC4572360; doi:10.1093/database/bav081)
Supplement: Supplementary Data [file supp_bav081_suppl_data.zip › treceval_qrels.txt]

#questionId	RelevantGOid
300	0001784
300	0004707
300	0045309
301	0004497
301	0009055
301	0016705
301	0016712
301	0019825
301	0020037
301	0046906
301	0070330
302	0004111
302	0005488
302	0005515
302	0019899
302	0019901
302	0034236
303	0004175
303	0004197
303	0005126
303	0005488
303	0005515
303	0008234
304	0000166
304	0000287
304	0000975
304	0000976
304	0000981
304	0000982
304	0000988
304	0000989
304	0001012
304	0001047
304	0001067
304	0001071
304	0001085
304	0001664
304	0001871
304	0002020
304	0003676
304	0003677
304	0003690
304	0003697
304	0003700
304	0003707
304	0003712
304	0003713
304	0003824
304	0004175
304	0004197
304	0004364
304	0004497
304	0004601
304	0004672
304	0004674
304	0004702
304	0004707
304	0004857
304	0004860
304	0004861
304	0004871
304	0004872
304	0004879
304	0005057
304	0005102
304	0005125
304	0005126
304	0005164
304	0005488
304	0005496
304	0005506
304	0005515
304	0005524
304	0005539
304	0008047
304	0008083
304	0008092
304	0008134
304	0008144
304	0008201
304	0008233
304	0008289
304	0009055
304	0015020
304	0016209
304	0016301
304	0016462
304	0016491
304	0016504
304	0016538
304	0016597
304	0016614
304	0016616
304	0016651
304	0016684
304	0016705
304	0016709
304	0016712
304	0016740
304	0016765
304	0016772
304	0016773
304	0016787
304	0016817
304	0016818
304	0016829
304	0017076
304	0017111
304	0019207
304	0019209
304	0019210
304	0019825
304	0019838
304	0019887
304	0019899
304	0019900
304	0019901
304	0019902
304	0019903
304	0019904
304	0020037
304	0030234
304	0030246
304	0030247
304	0030284
304	0030291
304	0030295
304	0030554
304	0031406
304	0031625
304	0032403
304	0032553
304	0032555
304	0032559
304	0032813
304	0033613
304	0035257
304	0035258
304	0035639
304	0036094
304	0042802
304	0042803
304	0043028
304	0043167
304	0043169
304	0043176
304	0043498
304	0043565
304	0043566
304	0044212
304	0044389
304	0046332
304	0046872
304	0046906
304	0046914
304	0046982
304	0046983
304	0048029
304	0048037
304	0050660
304	0050661
304	0050662
304	0051087
304	0051219
304	0051427
304	0060089
304	0061134
304	0070011
304	0070330
304	0070851
305	0004497
305	0005506
305	0008144
305	0008395
305	0009055
305	0016491
305	0016705
305	0016709
305	0016712
305	0016725
305	0018675
305	0018676
305	0019113
305	0020037
305	0033695
305	0034875
305	0043167
305	0043169
305	0046872
305	0046906
305	0046914
305	0052741
305	0070330
306	0005515
306	0016493
306	0019956
306	0019957
306	0071791
307	0005515
307	0016209
307	0019899
307	0019903
307	0042802
307	0046983
308	0001871
308	0003824
308	0005102
308	0005104
308	0005488
308	0005515
308	0005539
308	0008083
308	0008201
308	0017134
308	0030246
308	0030247
308	0046983
308	0048602
308	0051434
308	0070851
309	0000166
309	0000975
309	0000976
309	0000981
309	0000982
309	0000988
309	0000989
309	0001067
309	0001071
309	0001076
309	0001077
309	0001085
309	0001102
309	0001664
309	0001871
309	0002020
309	0003676
309	0003677
309	0003682
309	0003690
309	0003700
309	0003712
309	0003713
309	0003714
309	0003824
309	0004672
309	0004674
309	0004702
309	0004709
309	0004712
309	0004713
309	0004857
309	0004871
309	0004872
309	0004879
309	0004888
309	0004930
309	0004984
309	0005057
309	0005072
309	0005102
309	0005125
309	0005126
309	0005488
309	0005515
309	0005524
309	0005539
309	0008009
309	0008022
309	0008047
309	0008083
309	0008134
309	0008201
309	0008270
309	0008527
309	0016301
309	0016740
309	0016772
309	0016773
309	0017076
309	0019207
309	0019838
309	0019887
309	0019899
309	0019900
309	0019901
309	0019902
309	0019903
309	0019904
309	0030234
309	0030247
309	0030374
309	0030554
309	0030674
309	0030695
309	0031625
309	0032403
309	0032553
309	0032555
309	0032559
309	0033613
309	0035035
309	0035257
309	0035258
309	0035639
309	0036094
309	0038023
309	0042379
309	0042802
309	0042803
309	0043167
309	0043169
309	0043565
309	0043566
309	0044212
309	0044389
309	0046332
309	0046872
309	0046914
309	0046982
309	0046983
309	0047485
309	0048407
309	0050681
309	0051427
309	0051434
309	0055106
309	0060089
309	0060090
309	0060589
309	0070851
310	0015399
310	0015405
310	0016820
310	0042623
310	0042626
310	0043492
311	0004888
311	0004890
311	0005215
311	0005216
311	0005230
311	0005253
311	0005254
311	0008509
311	0015075
311	0015267
311	0015276
311	0016917
311	0022803
311	0022834
311	0022836
311	0022838
311	0022857
311	0022891
311	0022892
311	0038023
312	0001948
313	0016491
314	0000166
314	0000975
314	0000981
314	0000988
314	0000989
314	0001067
314	0001071
314	0001784
314	0001871
314	0003676
314	0003677
314	0003700
314	0003712
314	0003713
314	0003824
314	0004497
314	0004672
314	0004674
314	0004702
314	0004713
314	0004714
314	0004857
314	0004871
314	0004872
314	0005057
314	0005102
314	0005125
314	0005126
314	0005198
314	0005215
314	0005488
314	0005496
314	0005506
314	0005509
314	0005515
314	0005516
314	0005524
314	0005539
314	0008047
314	0008083
314	0008092
314	0008134
314	0008135
314	0008139
314	0008201
314	0008270
314	0008289
314	0008565
314	0016301
314	0016491
314	0016705
314	0016740
314	0016772
314	0016773
314	0016787
314	0016922
314	0017076
314	0019199
314	0019207
314	0019838
314	0019887
314	0019899
314	0019900
314	0019901
314	0019902
314	0019904
314	0020037
314	0022892
314	0030234
314	0030246
314	0030247
314	0030554
314	0030674
314	0031625
314	0032403
314	0032553
314	0032555
314	0032559
314	0035257
314	0035258
314	0035639
314	0036094
314	0038023
314	0042802
314	0042803
314	0043167
314	0043169
314	0043565
314	0044212
314	0044389
314	0046872
314	0046906
314	0046914
314	0046982
314	0046983
314	0050681
314	0051427
314	0051434
314	0060089
314	0060090
314	0061134
314	0070696
314	0070851
315	0005217
315	0005218
315	0005219
315	0005261
315	0005262
315	0005516
315	0015276
315	0015278
315	0022834
316	0005319
316	0005496
316	0015248
316	0015485
316	0017127
316	0032934
317	0001784
317	0004672
317	0004674
317	0005057
317	0005167
317	0005168
317	0005488
317	0005515
317	0008134
317	0016301
317	0016740
317	0016772
317	0016773
317	0019899
317	0019900
317	0019901
317	0045309
317	0051219
318	0004871
318	0004872
318	0004888
318	0004890
318	0005215
318	0005216
318	0005230
318	0005253
318	0005254
318	0008503
318	0008509
318	0015075
318	0015267
318	0015276
318	0016917
318	0022803
318	0022834
318	0022836
318	0022838
318	0022857
318	0022891
318	0022892
318	0030594
318	0038023
318	0060089
319	0004497
319	0005506
319	0008559
319	0009055
319	0015238
319	0016705
319	0016709
319	0020037
319	0042910
319	0046906
319	0070576
320	0001591
320	0004952
320	0008227
320	0035240
320	0043178
321	0003824
321	0004672
321	0004674
321	0005488
321	0005515
321	0016301
321	0016740
321	0016772
321	0016773
321	0019899
321	0019900
321	0019901
321	0042802
322	0004791
322	0016209
322	0016651
322	0016667
322	0016668
322	0050660
322	0050661
323	0000149
323	0000166
323	0003824
323	0004497
323	0004672
323	0005102
323	0005244
323	0005249
323	0005261
323	0005267
323	0005488
323	0005515
323	0015079
323	0016301
323	0016705
323	0016709
323	0016740
323	0016772
323	0019838
323	0019899
323	0019905
323	0020037
323	0022832
323	0022843
323	0036094
323	0042802
323	0043176
323	0046906
324	0001758
324	0004032
324	0004033
324	0004497
324	0004871
324	0004872
324	0004888
324	0004890
324	0004958
324	0005216
324	0005230
324	0005253
324	0005254
324	0005496
324	0008106
324	0008289
324	0008503
324	0008509
324	0009055
324	0015020
324	0015267
324	0015276
324	0016229
324	0016491
324	0016614
324	0016616
324	0016627
324	0016628
324	0016651
324	0016655
324	0016705
324	0016709
324	0016917
324	0018636
324	0019825
324	0022803
324	0022834
324	0022836
324	0022838
324	0022891
324	0030594
324	0031406
324	0032052
324	0033293
324	0033764
324	0038023
324	0047023
324	0047026
324	0047042
324	0047086
324	0047115
324	0047718
324	0060089
325	0000166
325	0000975
325	0000976
325	0000977
325	0000981
325	0000982
325	0000988
325	0000989
325	0001012
325	0001067
325	0001071
325	0001077
325	0001530
325	0001664
325	0001871
325	0003676
325	0003677
325	0003682
325	0003690
325	0003700
325	0003705
325	0003707
325	0003712
325	0003713
325	0003824
325	0004175
325	0004298
325	0004364
325	0004497
325	0004601
325	0004672
325	0004674
325	0004713
325	0004715
325	0004857
325	0004871
325	0004872
325	0004879
325	0005057
325	0005080
325	0005102
325	0005125
325	0005126
325	0005154
325	0005161
325	0005178
325	0005179
325	0005215
325	0005342
325	0005488
325	0005496
325	0005504
325	0005506
325	0005509
325	0005515
325	0005520
325	0005524
325	0005539
325	0008022
325	0008047
325	0008081
325	0008083
325	0008134
325	0008144
325	0008201
325	0008227
325	0008233
325	0008289
325	0008395
325	0008483
325	0009055
325	0015020
325	0015075
325	0015081
325	0015248
325	0015291
325	0015293
325	0015294
325	0015370
325	0015485
325	0016209
325	0016301
325	0016462
325	0016491
325	0016538
325	0016597
325	0016614
325	0016616
325	0016684
325	0016705
325	0016709
325	0016712
325	0016725
325	0016740
325	0016765
325	0016769
325	0016772
325	0016773
325	0016787
325	0016788
325	0016791
325	0016817
325	0016818
325	0016829
325	0016853
325	0016860
325	0016887
325	0017076
325	0017111
325	0019207
325	0019825
325	0019838
325	0019842
325	0019887
325	0019899
325	0019900
325	0019901
325	0019902
325	0019903
325	0019904
325	0020037
325	0022804
325	0022857
325	0022891
325	0022892
325	0030170
325	0030234
325	0030246
325	0030247
325	0030545
325	0030554
325	0030971
325	0031072
325	0031406
325	0031625
325	0031994
325	0032403
325	0032553
325	0032555
325	0032559
325	0032934
325	0033293
325	0035257
325	0035258
325	0035639
325	0036094
325	0038023
325	0042056
325	0042277
325	0042562
325	0042578
325	0042802
325	0042803
325	0043167
325	0043169
325	0043176
325	0043498
325	0043565
325	0043566
325	0044212
325	0044389
325	0046872
325	0046906
325	0046914
325	0046943
325	0046982
325	0046983
325	0047485
325	0048037
325	0050660
325	0050661
325	0050662
325	0051087
325	0051219
325	0051427
325	0060089
325	0061134
325	0070003
325	0070011
325	0070279
325	0070330
325	0070851
326	0003824
326	0004860
326	0004861
326	0005102
326	0005488
326	0005515
326	0005520
326	0008134
326	0016538
326	0016740
326	0016772
326	0019207
326	0019210
326	0019887
326	0019899
326	0019900
326	0019901
326	0030234
326	0030291
326	0035257
326	0042802
326	0046983
326	0051427
327	0001071
327	0003700
327	0005488
327	0005515
328	0003707
328	0004879
328	0004887
328	0042562
329	0004935
329	0004936
329	0004937
329	0008227
330	0000975
330	0000981
330	0001067
330	0001071
330	0003700
330	0003707
330	0003824
330	0004497
330	0004879
330	0004882
330	0005102
330	0005215
330	0005244
330	0005248
330	0005488
330	0005496
330	0005506
330	0005515
330	0008083
330	0008144
330	0008289
330	0008483
330	0009055
330	0015248
330	0015267
330	0016209
330	0016491
330	0016705
330	0016712
330	0016769
330	0016787
330	0016907
330	0017127
330	0019825
330	0019842
330	0019899
330	0020037
330	0022803
330	0022832
330	0022836
330	0022843
330	0022892
330	0030170
330	0030234
330	0030284
330	0031406
330	0036094
330	0042802
330	0042803
330	0043167
330	0043169
330	0043176
330	0043178
330	0043565
330	0044212
330	0046872
330	0046906
330	0046914
330	0046982
330	0046983
330	0048037
330	0050662
330	0070279
330	0070330
331	0004089
331	0016829
331	0016835
331	0016836
332	0001637
332	0004918
332	0004950
332	0005125
332	0005126
332	0005149
332	0016494
332	0019956
332	0019958
332	0019959
333	0003690
333	0003824
333	0004601
333	0004666
333	0005102
333	0005488
333	0005506
333	0005515
333	0008134
333	0015280
333	0016209
333	0016491
333	0016684
333	0016705
333	0019904
333	0020037
333	0042056
333	0042802
333	0046906
333	0046914
333	0046983
333	0050699
334	0001540
334	0003990
334	0004104
334	0004889
334	0015464
334	0042165
334	0042166
334	0043176
335	0005328
335	0008504
335	0009055
335	0020037
335	0046906
336	0003824
336	0004063
336	0004064
336	0004497
336	0005488
336	0005506
336	0005515
336	0008289
336	0008395
336	0016705
336	0016709
336	0019899
336	0019902
336	0020037
336	0042802
336	0046906
336	0046983
337	0000166
337	0000975
337	0000981
337	0000988
337	0000989
337	0001067
337	0001071
337	0001085
337	0001664
337	0001871
337	0001972
337	0002020
337	0003676
337	0003677
337	0003690
337	0003700
337	0003712
337	0003824
337	0004033
337	0004175
337	0004222
337	0004364
337	0004497
337	0004672
337	0004674
337	0004857
337	0004871
337	0004953
337	0004954
337	0004955
337	0005102
337	0005125
337	0005126
337	0005178
337	0005179
337	0005488
337	0005506
337	0005515
337	0005518
337	0005524
337	0005539
337	0008083
337	0008134
337	0008201
337	0008289
337	0008514
337	0009055
337	0015020
337	0016209
337	0016301
337	0016491
337	0016597
337	0016614
337	0016616
337	0016705
337	0016709
337	0016712
337	0016740
337	0016772
337	0016773
337	0016787
337	0017076
337	0019207
337	0019825
337	0019838
337	0019887
337	0019899
337	0019900
337	0019901
337	0019904
337	0020037
337	0022804
337	0022857
337	0030234
337	0030246
337	0030247
337	0030554
337	0031406
337	0031625
337	0032403
337	0032553
337	0032555
337	0032559
337	0032813
337	0033293
337	0035639
337	0036094
337	0042277
337	0042802
337	0042803
337	0043028
337	0043167
337	0043169
337	0043176
337	0043208
337	0043565
337	0043566
337	0044212
337	0044389
337	0046332
337	0046625
337	0046872
337	0046906
337	0046914
337	0046982
337	0046983
337	0047023
337	0048037
337	0050661
337	0050662
337	0051087
337	0051427
337	0051861
337	0060089
337	0061134
337	0070330
337	0070851
338	0001871
338	0003824
338	0005160
338	0005201
338	0005488
338	0005509
338	0005515
338	0005518
338	0005539
338	0008201
338	0019838
338	0030246
338	0030247
338	0042802
338	0043167
338	0043169
338	0046872
338	0046982
338	0046983
338	0050840
339	0000166
339	0000975
339	0000976
339	0000981
339	0000987
339	0000988
339	0000989
339	0001012
339	0001047
339	0001067
339	0001071
339	0001159
339	0003676
339	0003677
339	0003682
339	0003700
339	0003705
339	0003707
339	0003712
339	0003713
339	0003714
339	0003824
339	0004497
339	0004672
339	0004674
339	0004702
339	0004707
339	0004871
339	0004879
339	0004882
339	0005057
339	0005102
339	0005125
339	0005126
339	0005178
339	0005179
339	0005488
339	0005496
339	0005506
339	0005515
339	0005524
339	0005539
339	0008083
339	0008134
339	0008201
339	0008289
339	0009055
339	0015464
339	0016301
339	0016491
339	0016614
339	0016616
339	0016705
339	0016740
339	0016772
339	0016773
339	0016907
339	0017076
339	0019899
339	0019900
339	0019901
339	0020037
339	0030554
339	0031625
339	0031994
339	0032403
339	0032553
339	0032555
339	0032559
339	0033613
339	0035257
339	0035258
339	0035639
339	0036094
339	0042562
339	0042802
339	0042803
339	0043167
339	0043169
339	0043565
339	0044212
339	0044389
339	0046332
339	0046872
339	0046906
339	0046914
339	0046982
339	0046983
339	0048037
339	0050681
339	0051427
339	0060089
340	0004871
340	0005102
340	0005125
340	0005126
340	0005143
340	0005488
340	0005515
340	0008083
340	0019972
340	0045519
340	0051637
340	0060089
340	0070851
341	0000166
341	0000975
341	0000981
341	0001067
341	0001071
341	0002020
341	0003676
341	0003677
341	0003700
341	0003705
341	0003824
341	0004197
341	0004364
341	0004497
341	0004672
341	0004674
341	0005102
341	0005126
341	0005488
341	0005506
341	0005507
341	0005515
341	0005524
341	0008134
341	0008234
341	0009055
341	0015020
341	0016301
341	0016491
341	0016705
341	0016709
341	0016712
341	0016740
341	0016772
341	0016773
341	0016787
341	0019825
341	0019899
341	0019900
341	0019901
341	0019904
341	0020037
341	0030234
341	0030554
341	0031406
341	0031625
341	0032559
341	0033613
341	0033695
341	0034875
341	0036094
341	0042802
341	0042803
341	0043167
341	0043169
341	0043565
341	0044212
341	0044389
341	0046872
341	0046906
341	0046914
341	0046982
341	0046983
341	0048037
341	0051400
341	0051434
342	0000166
342	0003824
342	0004890
342	0005215
342	0005216
342	0005230
342	0005253
342	0005254
342	0005488
342	0005515
342	0008503
342	0008509
342	0015075
342	0015267
342	0015276
342	0015399
342	0015405
342	0016462
342	0016787
342	0016817
342	0016818
342	0016820
342	0016917
342	0017111
342	0019899
342	0019900
342	0022803
342	0022804
342	0022834
342	0022836
342	0022838
342	0022857
342	0022891
342	0022892
342	0030594
342	0035035
342	0036094
342	0042623
342	0042626
342	0043492
343	0000975
343	0000981
343	0001067
343	0001071
343	0001085
343	0003677
343	0003700
343	0003824
343	0004197
343	0004672
343	0004674
343	0004702
343	0004705
343	0004707
343	0004871
343	0005057
343	0005488
343	0005515
343	0008134
343	0016301
343	0016740
343	0016772
343	0016773
343	0016909
343	0019899
343	0019900
343	0019901
343	0031625
343	0033613
343	0042802
343	0044212
343	0044389
343	0046982
343	0046983
343	0051400
343	0051434
343	0060089
343	0070513
344	0001972
344	0003824
344	0004857
344	0005488
344	0005501
344	0005515
344	0008194
344	0008289
344	0015020
344	0016757
344	0016758
344	0019840
344	0019899
344	0031406
344	0033293
344	0042802
344	0042803
344	0046982
344	0046983
345	0042056
346	0000975
346	0000981
346	0001067
346	0001071
346	0001085
346	0003677
346	0003700
346	0003824
346	0004197
346	0004672
346	0004674
346	0004702
346	0004705
346	0004707
346	0004871
346	0005057
346	0005488
346	0005515
346	0008134
346	0016301
346	0016740
346	0016772
346	0016773
346	0016909
346	0019899
346	0019900
346	0019901
346	0031625
346	0033613
346	0042802
346	0044212
346	0044389
346	0046982
346	0046983
346	0051400
346	0051434
346	0060089
346	0070513
347	0001972
347	0003824
347	0004497
347	0004871
347	0004879
347	0005102
347	0005488
347	0005496
347	0005501
347	0005506
347	0005515
347	0008083
347	0008134
347	0008289
347	0015020
347	0016491
347	0016705
347	0016709
347	0019840
347	0019899
347	0020037
347	0042802
347	0042803
347	0046906
347	0046982
347	0046983
347	0060089
348	0005488
348	0005515
348	0019899
348	0042802
348	0043167
348	0043169
348	0046870
348	0046872
348	0046914
348	0051400
348	0051434
348	0070513
348	0072341
349	0004175
349	0004197
349	0008234
400	0005777
400	0005886
400	0005739
401	0005743
402	0005792
402	0015629
402	0030027
402	0005739
402	0030136
402	0016324
403	0005634
403	0044445
403	0005624
404	0005634
404	0005886
404	0005737
406	0005747
406	0005739
407	0005615
407	0005796
408	0016363
408	0035097
408	0005829
408	0005737
408	0005625
408	0005634
408	0000785
408	0032154
409	0005634
410	0005576
410	0001917
410	0045202
410	0001750
411	0005578
412	0005886
412	0005829
412	0045202
412	0005891
414	0005625
414	0005764
417	0043234
418	0030425
418	0043204
418	0005737
418	0005634
418	0005624
418	0005891
419	0030141
419	0005925
420	0005779
420	0005778
421	0005777
421	0005829
421	0005634
423	0009986
424	0005749
425	0005737
427	0005737
427	0005634
428	0005625
428	0005634
430	0005886
431	0005625
431	0005764
431	0005739
432	0030425
432	0005829
432	0045202
432	0043025
432	0070032
433	0005777
433	0005739
434	0005887
434	0009897
435	0005737
437	0032420
437	0015629
439	0005829
439	0008091
440	0009505
440	0005634
441	0009986
441	0005829
441	0005634
441	0005813
441	0032391
442	0005887
442	0031982
442	0048471
442	0005635
442	0005794
442	0005783
442	0005624
442	0045121
443	0005783
444	0042995
444	0009897
444	0031594
445	0005719
445	0005737
445	0005726
446	0005886
446	0005938
446	0005881
446	0014069
446	0005829
446	0044444
446	0005625
446	0034742
446	0031410
446	0030877
446	0005634
446	0016023
446	0044459
446	0034747
446	0016328
447	0005739
448	0005578
449	0031514
449	0032391
